# Supplementary material for: Neo-epidemiological machine learning based method for COVID-19 related estimations
Source: PLoS One. 2023 Mar 24;18(3):e0263991. doi: 10.1371/journal.pone.0263991 (PMC10038265; doi:10.1371/journal.pone.0263991)
Supplement: S1 Data — (XLSX) [file pone.0263991.s001.xlsx]

## Sheet: Sheet1
	school	staff	Closing all sales centers&limitation in travel	university		staff	uni
2020-02-20	1	0	0	0		0=as usual	0=as usual
2020-02-21	1	4	0	4		1= 2/3 presence	1= close
2020-02-22	1	0	0	0		2= 1/3 presence	4=holiday
2020-02-23	1	0	0	0		4=Public holiday
2020-02-24	1	0	0	0		3=Reduce working hours( 8- 12 )
2020-02-25	1	0	0	0
2020-02-26	1	0	0	0
2020-02-27	1	0	0	0
2020-02-28	1	4	0	4
2020-02-29	1	3	0	0
2020-03-01	1	3	0	0
2020-03-02	1	3	0	0
2020-03-03	1	3	0	0
2020-03-04	1	3	0	0
2020-03-05	1	3	0	0
2020-03-06	1	4	0	4
2020-03-07	1	0	0	1
2020-03-08	1	4	0	4
2020-03-09	1	0	0	1
2020-03-10	1	0	0	1
2020-03-11	1	0	0	1
2020-03-12	1	0	0	1
2020-03-13	1	4	0	4
2020-03-14	1	0	0	1
2020-03-15	1	0	0	1
2020-03-16	1	0	0	1
2020-03-17	1	0	0	1
2020-03-18	1	0	0	1
2020-03-19	1	4	0	4
2020-03-20	1	4	0	4
2020-03-21	1	4	0	4
2020-03-22	1	4	1	4
2020-03-23	1	4	1	4
2020-03-24	1	2	1	4
2020-03-25	1	2	1	4
2020-03-26	1	2	1	4
2020-03-27	1	4	1	4
2020-03-28	1	2	1	4
2020-03-29	1	2	1	4
2020-03-30	1	2	1	4
2020-03-31	1	4	1	4
2020-04-01	1	4	1	4
2020-04-02	1	2	1	1
2020-04-03	1	4	1	4
2020-04-04	1	2	1	1
2020-04-05	1	2	1	1
2020-04-06	1	2	1	1
2020-04-07	1	2	1	1
2020-04-08	1	2	1	1
2020-04-09	1	4	1	4
2020-04-10	1	4	1	4
2020-04-11	1	1	0	1
2020-04-12	1	1	0	1
2020-04-13	1	1	0	1
2020-04-14	1	1	0	1
2020-04-15	1	1	0	1
2020-04-16	1	1	0	1
2020-04-17	1	4	0	4
2020-04-18	1	1	0	1
2020-04-19	1	1	0	1
2020-04-20	1	1	0	1
2020-04-21	1	1	0	1
2020-04-22	1	1	0	1
2020-04-23	1	1	0	1
2020-04-24	1	4	0	4
2020-04-25	1	1	0	1
2020-04-26	1	1	0	1
2020-04-27	1	1	0	1
2020-04-28	1	1	0	1
2020-04-29	1	1	0	1
2020-04-30	1	1	0	1
2020-05-01	1	4	0	4
2020-05-02	1	1	0	1
2020-05-03	1	1	0	1
2020-05-04	1	1	0	1
2020-05-05	1	1	0	1
2020-05-06	1	1	0	1
2020-05-07	1	1	0	1
2020-05-08	1	4	0	4
2020-05-09	1	1	0	1
2020-05-10	1	1	0	1
2020-05-11	1	1	0	1
2020-05-12	1	1	0	1
2020-05-13	1	1	0	1
2020-05-14	1	1	0	1
2020-05-15	1	4	0	4
2020-05-16	1	1	0	1
2020-05-17	1	1	0	1
2020-05-18	1	1	0	1
2020-05-19	1	1	0	1
2020-05-20	1	1	0	1
2020-05-21
2020-05-22
2020-05-23
2020-05-24
2020-05-25
2020-05-26
2020-05-27
2020-05-28
2020-05-29
2020-05-30
2020-05-31
2020-06-01
2020-06-02
2020-06-03
2020-06-04
2020-06-05
2020-06-06
2020-06-07
2020-06-08
2020-06-09
2020-06-10
2020-06-11
2020-06-12
2020-06-13
2020-06-14
2020-06-15
2020-06-16
2020-06-17
