# Supplementary material for: Neo-epidemiological machine learning based method for COVID-19 related estimations
Source: PLoS One. 2023 Mar 24;18(3):e0263991. doi: 10.1371/journal.pone.0263991 (PMC10038265; doi:10.1371/journal.pone.0263991)
Supplement: S2 Data — (XLSX) [file pone.0263991.s002.xlsx]

## Sheet: Sheet1
date-UAE	confirmed UAE	Confirmed cases	new confirmed	Total deaths	new death	transmission classification	days since last	Total cases with travel history to China	new cases with travel history to China	total cases with possible or confirmed transmission outside of China	new cases with possible or confirmed transmission outside of China	In reporting country	new inreportingcountry	Total cases with site of transmission under investigation	new cases with site of transmission under investigation	date- egypt	Confirmed cases egypt	new confirmed	Total deaths	new death			Total cases with travel history to China	new cases with travel history to China	total cases with possible or confirmed transmission outside of China	new cases with possible or confirmed transmission outside of China	In reporting country	new inreportingcountry	Total cases with site of transmission under investigation	new cases with site of transmission under investigation	date- iran	Confirmed cases	new confirmed	Total deaths	new death			Total cases with travel history to China	new cases with travel history to China	total cases with possible or confirmed transmission outside of China	new cases with possible or confirmed transmission outside of China	In reporting country	new inreportingcountry	Total cases with site of transmission under investigation	new cases with site of transmission under investigation	Lebanon	Confirmed cases	new confirmed	Total deaths
2020-01-17																2020-01-17															2020-01-17
2020-01-18																2020-01-18															2020-01-18
2020-01-19																2020-01-19															2020-01-19
2020-01-20																2020-01-20															2020-01-20
2020-01-21																2020-01-21															2020-01-21
2020-01-22																2020-01-22															2020-01-22
2020-01-23																2020-01-23															2020-01-23
2020-01-24																2020-01-24															2020-01-24
2020-01-25																2020-01-25															2020-01-25
2020-01-26																2020-01-26															2020-01-26
2020-01-27																2020-01-27															2020-01-27
2020-01-28																2020-01-28															2020-01-28
2020-01-29	4															2020-01-29															2020-01-29
2020-01-30	4															2020-01-30															2020-01-30
2020-01-31	4															2020-01-31															2020-01-31
2020-02-01	4															2020-02-01															2020-02-01
2020-02-02	5															2020-02-02															2020-02-02
2020-02-03		5	0	0	0			5	0	0	0			0	0	2020-02-03															2020-02-03
2020-02-04		5	0	0	0			5	0	0	0			0	0	2020-02-04															2020-02-04
2020-02-05		5	0	0	0			5	0	0	0			0	0	2020-02-05															2020-02-05
2020-02-06		5	0	0	0			5	0	0	0			0	0	2020-02-06															2020-02-06
2020-02-07		5	0	0	0			5	0	0	0			0	0	2020-02-07															2020-02-07
2020-02-08		7	2	0	0			5	0	0	0			2	2	2020-02-08															2020-02-08
2020-02-09		7	0	0	0			5	0	1	0			1	0	2020-02-09															2020-02-09
2020-02-10		7	0	0	0			6	0	1	0			0	0	2020-02-10															2020-02-10
2020-02-11		8	1	0	0			6	0	1	0			1	1	2020-02-11															2020-02-11
2020-02-12		8	0	0	0			6	0	1	0			1	0	2020-02-12															2020-02-12
2020-02-13		8	0	0	0			6	0	1	0			1	0	2020-02-13															2020-02-13
2020-02-14		8	0	0	0			6	0	1	0			1	0	2020-02-14															2020-02-14
2020-02-15		8	0	0	0			6	0	1	0			1	0	2020-02-15	1	1	0	0			0	0	1	1			0	0	2020-02-15
2020-02-16		8	0	0	0			6	0	1	0			1	0	2020-02-16	1	0	0	0			0	0	1	0			0	0	2020-02-16
2020-02-17		9	1	0	0			6	0	2	1			1	0	2020-02-17	1	0	0	0			0	0	1	0			0	0	2020-02-17
2020-02-18		9	0	0	0			6	0	2	0			1	0	2020-02-18	1	0	0	0			0	0	1	0			0	0	2020-02-18
2020-02-19		9	0	0	0			6	0	0	0	2	0	1	0	2020-02-19	1	0	0	0			0	0	0	0	1	0	0	0	2020-02-19
2020-02-20		9	0	0	0			6	0	0	0	2	0	10	0	2020-02-20	1	0	0	0			0	0	0	0	1	0	0	0	2020-02-20	2	2	2	2			0	0	0	0	0	0	2	2
2020-02-21		9	0	0	0			6	0	0	0	2	0	1	0	2020-02-21	1	0	0	0			0	0	0	0	1	0	0	0	2020-02-21	5	3	2	0			0	0	0	0	5	3	0	0
2020-02-22		11	2	0	0			6	0	0	0	5	2	0	0	2020-02-22	1	0	0	0			0	0	0	0	1	0	0	0	2020-02-22	18	13	4	2			0	0	0	0	18	13	0	0		1	1	0
2020-02-23		13	2	0	0			6	0	2	2	5	0	0	0	2020-02-23	1	0	0	0			0	0	0	0	1	0	0	0	2020-02-23	28	10	5	1			0	0	0	0	18	0	10	10		1	0	0
2020-02-24		13	0	0	0			6	0	2	0	5	0	0	0	2020-02-24	1	0	0	0			0	0	0	0	1	0	0	0	2020-02-24	43	15	8	3			0	0	0	0	28	0	15	15		1	0	0
2020-02-25		13	0	0	0			6	0	2	0	5	0	0	0	2020-02-25	1	0	0	0			0	0	0	0	1	0	0	0	2020-02-25	61	18	12	4			0	0	0	0	28	0	33	18		1	0	0
2020-02-26		13	0	0	0			6	0	2	0	5	0	0	0	2020-02-26	1	0	0	0			0	0	1	0	0	0	0	0	2020-02-26	95	34	15	3			0	0	0	0	28	0	67	34		1	0	0
2020-02-27		13	0	0	0			6	0	2	0	5	0	0	0	2020-02-27	1	0	0	0			0	0	0	0	1	0	0	0	2020-02-27	141	46	22	7			0	0	0	0	28	0	113	46		2	1	0
2020-02-28		19	6	0	0	Local transmission	0									2020-02-28	1	0	0	0	importet case only	14									2020-02-28	245	104	26	4	local transmission	0										2	0	0
2020-02-29		19	0	0	0	Local transmission	1									2020-02-29	1	0	0	0	importet case only	15									2020-02-29	388	143	34	8	local transmission	0										2	0	0
2020-03-01		19	0	0	0	Local transmission	1									2020-03-01	1	0	0	0	importet case only	16									2020-03-01	593	205	43	9	local transmission	0										2	0	0
2020-03-02		21	2	0	0	Local transmission	0									2020-03-02	2	1	0	0	importet case only	0									2020-03-02	978	385	54	11	local transmission	0										10	1	0
2020-03-03		21	0	0	0	Local transmission	1									2020-03-03	2	0	0	0	importet case only	0									2020-03-03	1501	523	66	12	local transmission	0										13	3	0
2020-03-04		27	6	0	0	Local transmission	0									2020-03-04	2	0	0	0	importet case only	2									2020-03-04	2336	835	7	11	local transmission	0										13	0	0
2020-03-05		27	0	0	0	Local transmission	1									2020-03-05	2	0	0	0	importet case only	3									2020-03-05	2922	586	92	15	local transmission	0										13	0	0
2020-03-06		27	0	0	0	Local transmission	2									2020-03-06	3	1	0	0	importet case only	0									2020-03-06	3513	591	107	15	local transmission	0										16	3	0
2020-03-07		45	18	0	0	Local transmission	0									2020-03-07	3	0	0	0	importet case only	1									2020-03-07	4747	1234	124	17	local transmission	0										22	6	0
2020-03-08		45	0	0	0	Local transmission	1									2020-03-08	48	45	0	0	local transmission	0									2020-03-08	5823	1076	145	21	local transmission	0										28	6	0
2020-03-09		45	0	0	0	Local transmission	2									2020-03-09	55	7	1	1	local transmission	0									2020-03-09	6566	743	194	49	local transmission	0										32	4	0
2020-03-10		59	14	0	0	Local transmission	0									2020-03-10	59	4	1	0	local transmission	0									2020-03-10	7161	595	237	43	local transmission	0										41	9	0
2020-03-11		74	15	0	0	Local transmission	0									2020-03-11	59	0	1	0	local transmission	1									2020-03-11	8042	881	291	54	local transmission	0										41	9	1
2020-03-12		74	0	0	0	Local transmission	1									2020-03-12	67	8	1	0	local transmission	0									2020-03-12	9000	958	354	53	local transmission	0										66	25	3
2020-03-13		85	11	0	0	Local transmission	0									2020-03-13	67	0	1	0	local transmission	1									2020-03-13	10075	1075	429	75	local transmission	0										66	0	3
2020-03-14		85	0	0	0	Local transmission	1									2020-03-14	93	26	2	1	local transmission	0									2020-03-14	11364	1289	514	85	local transmission	0										77	11	3
2020-03-15		85	0	0	0	Local transmission	2									2020-03-15	93	0	2	0	local transmission	1									2020-03-15	12729	1365	608	94	local transmission	0										93	16	3
2020-03-16		98	13	0	0	Local transmission	0									2020-03-16	126	33	2	0	local transmission	0									2020-03-16	14991	2262	853	245	local transmission	0										99	6	3
2020-03-17		98	0	0	0	Local transmission	1									2020-03-17	166	40	4	2	local transmission	0									2020-03-17	14991	0	853	0	local transmission	1										109	10	3
2020-03-18		98	0	0	0	Local transmission	2									2020-03-18	166	40	4	2	local transmission	0									2020-03-18	16169	1178	988	135	local transmission	0										120	21	3
2020-03-19		113	15	0	0	Local transmission	0									2020-03-19	196	30	6	2	local transmission	0									2020-03-19	17361	1192	1135	147	local transmission	0										133	13	4
2020-03-20		140	27	0	0	Local transmission	0									2020-03-20	210	14	6	0	local transmission	0									2020-03-20	18407	1046	1284	149	local transmission	0										149	29	4
2020-03-21		140	0	0	0	Local transmission	1									2020-03-21	256	46	7	1	local transmission	0									2020-03-21	19644	1237	1433	149	local transmission	0										163	14	4
2020-03-22		153	13	2	2	Local transmission	0									2020-03-22	285	29	8	1	local transmission	0									2020-03-22	20610	966	1556	123	local transmission	0										206	43	4
2020-03-23		153	0	2	0	Local transmission	1									2020-03-23	3527	42	14	6	local transmission	0									2020-03-23	21638	1028	1685	129	local transmission	0										248	42	4
2020-03-24		198	45	2	0	Local transmission	0									2020-03-24	366	39	19	5	local transmission	0									2020-03-24	23049	1411	1812	127	local transmission	0										267	19	4
2020-03-25		248	50	2	0	Local transmission	0									2020-03-25	402	36	20	1	local transmission	0									2020-03-25	24811	1762	1934	122	local transmission	0										304	37	4
2020-03-26		333	85	2	1	Local transmission	0									2020-03-26	456	54	21	1	local transmission	0									2020-03-26	27017	2206	2077	143	local transmission	0										333	85	2
2020-03-27		333	0	2	0	Local transmission	1									2020-03-27	495	39	24	3	local transmission	0									2020-03-27	29406	2389	2234	157	local transmission	0										368	35	6
2020-03-28		405	72	2	0	Local transmission	0									2020-03-28	536	41	30	6	local transmission	0									2020-03-28	32332	2926	2378	144	local transmission	0										391	23	8
2020-03-29		468	63	2	0	Local transmission	0									2020-03-29	576	40	36	6	local transmission	0									2020-03-29	35408	3076	2517	139	local transmission	0										412	21	8
2020-03-30		570	102	3	1	Local transmission	0									2020-03-30	609	33	40	4	local transmission	0									2020-03-30	38309	2901	2640	123	local transmission	0										438	26	10
2020-03-31		611	41	5	2	Local transmission	0									2020-03-31	656	47	41	1	local transmission	0									2020-03-31	41495	3186	2757	117	local transmission	0										446	8	11
2020-04-01		664	53	6	1	Local transmission	0									2020-04-01	710	54	46	5	local transmission	0									2020-04-01	44606	3111	2898	141	local transmission	0										463	17	12
2020-04-02		814	150	8	2	Local transmission	0									2020-04-02	779	69	52	6	local transmission	0									2020-04-02	47593	2987	3036	138	local transmission	0										479	16	12
2020-04-03		1024	210	8	0	Local transmission	0									2020-04-03	865	86	58	6	local transmission	0									2020-04-03	50468	2875	3160	124	local transmission	0										508	29	17
2020-04-04		1264	240	9	1	Local transmission	0									2020-04-04	985	120	66	8	local transmission	0									2020-04-04	53183	2715	3294	134	local transmission	0										508	0	17
2020-04-05		1505	241	10	1	Local transmission	0									2020-04-05	1070	85	71	5	local transmission	0									2020-04-05	55743	2560	3452	158	local transmission	0										527	19	18
2020-04-06		1799	294	10	0	Local transmission	0									2020-04-06	1173	103	78	7	local transmission	0									2020-04-06	58226	2483	3603	151	local transmission	0										527	0	18
2020-04-07		2076	277	11	1	Local transmission	0									2020-04-07	1322	149	85	7	local transmission	0									2020-04-07	60500	2274	3739	136	local transmission	0										541	14	19
2020-04-08		2359	283	12	1	Local transmission	0									2020-04-08	1450	128	94	9	local transmission	0									2020-04-08	62589	2089	3872	133	local transmission	0										548	7	19
2020-04-09		2659	300	12	0	pending	0									2020-04-09	1560	110	103	9	cluster of cases	0									2020-04-09	64586	1997	3993	151	pending	0										575	27	19
2020-04-10		2990	331	14	2	pending	0									2020-04-10	1699	139	118	15	cluster of cases	0									2020-04-10	66220	1634	4110	117	community transmission	0										582	7	19
2020-04-11		3360	370	16	2	pending	0									2020-04-11	1794	95	135	17	cluster of cases	0									2020-04-11	68192	1972	4232	122	community transmission	0										609	27	20
2020-04-12		3736	376	20	4	pending	0									2020-04-12	1939	145	146	11	cluster of cases	0									2020-04-12	70029	1837	4357	125	community transmission	0										619	10	20
2020-04-13		4123	387	22	2	pending	0										2065	126	159	13	cluster of cases	0										71686	1657	4474	117	community transmission	0										630	11	20
2020-04-14		4521	398	25	3	pending	0										2190	125	164	5	cluster of cases	0										73303	1617	4585	111	community transmission	0										632	2	20
[truncated: 139 more columns]
