# Supplementary material for: Neo-epidemiological machine learning based method for COVID-19 related estimations
Source: PLoS One. 2023 Mar 24;18(3):e0263991. doi: 10.1371/journal.pone.0263991 (PMC10038265; doi:10.1371/journal.pone.0263991)
Supplement: S3 Data — (XLSX) [file pone.0263991.s003.xlsx]

## Sheet: data_temp_13981130_13990231
تاریخ شمسی	میانگین دمای کشور	بالاترین دمای ثبت شده در یک نقطه کشور	پائین ترین دمای ثبت شده در یک نقطه کشور	اختلاف بالاترین و پائین ترین دمای ثبت شده در دونقطه کشور
13981130	10.0358	33.7	-14.3	48
13981201	10.5742	31.8	-8.9	40.7
13981202	11.0585	29.7	-11.3	41
13981203	11.4827	29.6	-11.7	41.3
13981204	11.7235	30.3	-6.7	37
13981205	12.666	33.1	-6.8	39.9
13981206	13.3509	34	-4.2	38.2
13981207	14.215	34.3	-10	44.3
13981208	12.3458	30.9	-13.8	44.7
13981209	9.48486	31.2	-14.5	45.7
13981210	11.6909	31.4	-11.7	43.1
13981211	11.6894	30.5	-6.3	36.8
13981212	12.823	32	-5.8	37.8
13981213	11.7633	30.3	-12.3	42.6
13981214	9.89893	30.4	-10	40.4
13981215	9.1624	30.5	-10.2	40.7
13981216	10.3514	30.6	-9.2	39.8
13981217	11.5381	31.5	-8	39.5
13981218	11.4422	30	-8	38
13981219	11.4378	29.8	-8.7	38.5
13981220	9.97596	30.6	-11.5	42.1
13981221	9.70734	31.5	-12.9	44.4
13981222	11.0113	31	-13	44
13981223	7.70547	34.1	-7.5	41.6
13981224	14.2343	32.4	-5.9	38.3
13981225	14.2446	32.7	-1.2	33.9
13981226	14.996	31.7	-3.9	35.6
13981227	14.8204	32.4	-8	40.4
13981228	14.8748	33.5	-3.9	37.4
13981229	14.6937	33.3	-10.2	43.5
13990101	14.9088	35	-6.5	41.5
13990102	14.2379	32	-5.8	37.8
13990103	13.9294	31.6	-3.5	35.1
13990104	12.2776	29.4	-8.8	38.2
13990105	9.92782	26.8	-9	35.8
13990106	9.38663	28.4	-5.8	34.2
13990107	11.0119	31.2	-5.7	36.9
13990108	11.5723	30.7	-7.2	37.9
13990109	12.3559	60	-3.7	63.7
13990110	13.0973	29.7	-20	49.7
13990111	13.2139	30.2	-8.1	38.3
13990112	13.1651	31.7	-5.7	37.4
13990113	12.871	35	-4.7	39.7
13990114	13.6813	35	-3.7	38.7
13990115	16.1299	36.2	-2.1	38.3
13990116	16.5645	37.5	-4	41.5
13990117	16.6225	38.1	-5	43.1
13990118	16.2132	38.1	-4.8	42.9
13990119	15.7829	38.1	-3.8	41.9
13990120	15.8839	38.4	-5.6	44
13990121	14.1028	40.4	-10.9	51.3
13990122	12.777	39.7	-8	47.7
13990123	14.9899	39.3	-2.2	41.5
13990124	16.817	37.2	-11.1	48.3
13990125	16.4127	35.6	-4.5	40.1
13990126	14.4292	36.1	-7.3	43.4
13990127	13.3985	37.2	-7.7	44.9
13990128	14.4876	33.3	-15.4	48.7
13990129	15.5546	35.2	-1.5	36.7
13990130	15.934	34.8	-1.2	36
13990131	16.4995	44.3	-1.3	45.6
13990201	17.7033	38.8	0	38.8
13990202	18.7359	38.1	0	38.1
13990203	19.9501	38.1	0	38.1
13990204	19.8047	37.9	0	37.9
13990205	18.9242	40	-1.7	41.7
13990206	19.3419	42.1	-1.2	43.3
13990207	21.1065	42.3	-0.7	43
13990208	21.8199	40.9	0	40.9
13990209	19.9058	41	-2	43
13990210	19.0642	42.5	-0.5	43
13990211	18.6866	41.1	0	41.1
13990212	14.2025	54.1	-1	55.1
13990213	19.2573	40.5	0	40.5
13990214	20.2302	41	0	41
13990215	20.5467	41.7	-11.5	53.2
13990216	20.8504	43.6	0	43.6
13990217	22.2656	43.6	0	43.6
13990218	22	43.4	4.2	39.2
13990219	21.5904	43.7	-0.7	44.4
13990220	21.4663	43.6	-0.4	44
13990221	21.9757	44.7	0	44.7
13990222	23.56	43.8	0	43.8
13990223	22.6032	41.3	-0.9	42.2
13990224	20.9517	39.8	-1.6	41.4
13990225	20.1819	42.3	0	42.3
13990226	20.2131	42.4	0	42.4
13990227	20.9226	42.9	0	42.9
13990228	22.1484	43.6	0	43.6
13990229	23.1094	45.1	0	45.1
13990230	23.2782	44.5	0	44.5
13990231	23.5138	45.1	0	45.1
